# Supplementary material for: Associations of Dietary Patterns and Vitamin D Levels with Iron Status in Pregnant Women: A Cross-Sectional Study in Taiwan
Source: Nutrients. 2023 Apr 7;15(8):1805. doi: 10.3390/nu15081805 (PMC10143533; doi:10.3390/nu15081805)
Supplement: Supplementary file 1 [file nutrients-15-01805-s001.zip]

Archive with 1 entries (1 files):
- nutrients-2265495-supplementary.pdf
